# Supplementary material for: Integration of DNA Methylome and Transcriptome Analysis to Identify Novel Epigenetic Targets in the Acute Kidney Injury–Chronic Kidney Disease Transition
Source: Biomolecules. 2025 Mar 29;15(4):498. doi: 10.3390/biom15040498 (PMC12024732; doi:10.3390/biom15040498)
Supplement: Supplementary file 1 [file biomolecules-15-00498-s001.zip]

Archive with 1 entries (1 files):
- biomolecules-3489141-supplementary.pdf
